# Supplementary material for: SE-Driven Dynamic Convolution for Adaptive EEG-Based Driver Fatigue Detection Across Spectral, Spatial, and Temporal Domains
Source: Sensors (Basel). 2026 Apr 28;26(9):2728. doi: 10.3390/s26092728 (PMC13165855; doi:10.3390/s26092728)
Supplement: Supplementary file 1 [file sensors-26-02728-s001.zip]

Archive with 1 entries (1 files):
- sensors-4273495-supplementary.pdf
